# Supplementary material for: Orthotopic Transplantation of Human Paediatric High-Grade Glioma in Zebrafish Larvae
Source: Brain Sci. 2022 May 10;12(5):625. doi: 10.3390/brainsci12050625 (PMC9139401; doi:10.3390/brainsci12050625)
Supplement: Supplementary file 1 [file brainsci-12-00625-s001.zip]

Archive with 1 entries (1 files):
- brainsci-1655362-supplementary.pdf
